# Supplementary material for: Leptospira santarosai: A Systematic Review on Its Serological Diversity, Geographical Distribution, Natural Sources of Infection, and Human Leptospirosis
Source: Microorganisms. 2026 Jun 18;14(6):1364. doi: 10.3390/microorganisms14061364 (PMC13304201; doi:10.3390/microorganisms14061364)
Supplement: Supplementary file 1 [file microorganisms-14-01364-s001.zip]

Archive with 2 entries (2 files):
- PRISMA_2020_abstract_checklist-update.pdf
- microorganisms-4232833-supplementary.pdf
